# Supplementary material for: Unspecified asthma, childhood-onset, and adult-onset asthma have different causal genes: a Mendelian randomization analysis
Source: Front Immunol. 2024 Nov 19;15:1412032. doi: 10.3389/fimmu.2024.1412032 (PMC11611866; doi:10.3389/fimmu.2024.1412032)
Supplement: Supplementary file 2 [file Table1.xlsx]

## Sheet: Supplementary Data 1
Supplementary Data 1. Genes causally associated with unspecified asthma in the lung GRN identified using Mendelian randomisation (Wald ratio method).
exposure	outcome	id.exposure	id.outcome	samplesize	SNP	b	se	p	lo_ci	up_ci	or	or_lci95	or_uci95	adj_pval	regulation
RP11-710F7.2	Asthma || id:ebi-a-GCST90014325	0Vpwaj	ebi-a-GCST90014325	408422	rs6823809	0.132004	0.0267627	8.12303e-07	0.079549	0.184459	1.14111	1.0828	1.20257	0.00652929	cis
TRIM31	Asthma || id:ebi-a-GCST90014325	2aaMna	ebi-a-GCST90014325	408422	rs9261433	-0.164957	0.034798	2.13274e-06	-0.233161	-0.096753	0.84793	0.792026	0.90778	0.017143	cis
HLA-H	Asthma || id:ebi-a-GCST90014325	4IZhHx	ebi-a-GCST90014325	408422	rs9259144	-0.109525	0.0232471	2.46077e-06	-0.15509	-0.063961	0.896259	0.856338	0.938042	0.0197797	cis
AC073072.5	Asthma || id:ebi-a-GCST90014325	4Lsw79	ebi-a-GCST90014325	408422	rs1554606	-0.0656758	0.0121737	6.85665e-08	-0.0895363	-0.0418153	0.936434	0.914355	0.959047	0.000551138	cis
HCG23	Asthma || id:ebi-a-GCST90014325	4lVEBA	ebi-a-GCST90014325	408422	rs9268435	0.120305	0.0237729	4.17952e-07	0.0737102	0.1669	1.12784	1.07649	1.18164	0.0033595	cis
GSDMB	Asthma || id:ebi-a-GCST90014325	4PT0v7	ebi-a-GCST90014325	408422	rs9303281	0.467842	0.0302815	7.57513e-54	0.40849	0.527194	1.59655	1.50454	1.69417	6.08889e-50	cis
EEFSEC	Asthma || id:ebi-a-GCST90014325	4sHGtT	ebi-a-GCST90014325	408422	rs2955102	0.252916	0.0509774	7.00063e-07	0.153001	0.352832	1.28778	1.16533	1.42309	0.0056271	cis
TMEM258	Asthma || id:ebi-a-GCST90014325	5KbolZ	ebi-a-GCST90014325	408422	rs174530	-0.309572	0.0571444	6.04854e-08	-0.421574	-0.197569	0.733761	0.656013	0.820724	0.000486181	cis
AC114730.11	Asthma || id:ebi-a-GCST90014325	6Bq9eS	ebi-a-GCST90014325	408422	rs34030391	-0.137636	0.0247165	2.56788e-08	-0.18608	-0.0891919	0.871416	0.830207	0.91467	0.000206406	cis
RERE	Asthma || id:ebi-a-GCST90014325	6Y8ABr	ebi-a-GCST90014325	408422	rs159963	0.191888	0.0332318	7.73047e-09	0.126754	0.257023	1.21154	1.13514	1.29307	6.21375e-05	cis
AAGAB	Asthma || id:ebi-a-GCST90014325	7AAQjZ	ebi-a-GCST90014325	408422	rs8038652	-0.588253	0.0720177	3.13079e-16	-0.729408	-0.447099	0.555296	0.482194	0.639481	2.51653e-12	cis
MICD	Asthma || id:ebi-a-GCST90014325	7EIkem	ebi-a-GCST90014325	408422	rs2394247	-0.0976389	0.0204784	1.86157e-06	-0.137777	-0.0575012	0.906976	0.871293	0.944121	0.0149633	cis
RP5-1115A15.1	Asthma || id:ebi-a-GCST90014325	8XL3D0	ebi-a-GCST90014325	408422	rs301802	-0.108614	0.0188243	7.93328e-09	-0.14551	-0.0717182	0.897077	0.864582	0.930793	6.37677e-05	cis
CTB-109A12.1	Asthma || id:ebi-a-GCST90014325	AJGdYr	ebi-a-GCST90014325	408422	rs10054755	0.0780691	0.0144515	6.58517e-08	0.0497441	0.106394	1.0812	1.051	1.11226	0.000529316	cis
RAD50	Asthma || id:ebi-a-GCST90014325	ApoFY8	ebi-a-GCST90014325	408422	rs7701588	0.218196	0.0350841	4.99583e-10	0.149431	0.286961	1.24383	1.16117	1.33237	4.01565e-06	cis
LINGO4	Asthma || id:ebi-a-GCST90014325	bSdvFM	ebi-a-GCST90014325	408422	rs71625138	0.104226	0.0186812	2.4167e-08	0.0676106	0.140841	1.10985	1.06995	1.15124	0.000194254	cis
PGAP3	Asthma || id:ebi-a-GCST90014325	fOK8MV	ebi-a-GCST90014325	408422	rs2941505	0.343998	0.0320415	6.89638e-27	0.281197	0.406799	1.41058	1.32471	1.502	5.54331e-23	cis
SDR42E1P5	Asthma || id:ebi-a-GCST90014325	gALQrF	ebi-a-GCST90014325	408422	rs2160201	0.225963	0.0218593	4.78524e-25	0.183119	0.268808	1.25353	1.20096	1.3084	3.84637e-21	cis
HLA-DQA1	Asthma || id:ebi-a-GCST90014325	gb2BA7	ebi-a-GCST90014325	408422	rs17843590	-0.200343	0.0141064	8.86404e-46	-0.227991	-0.172694	0.81845	0.796131	0.841395	7.12491e-42	cis
HLA-DRB6	Asthma || id:ebi-a-GCST90014325	geqnwh	ebi-a-GCST90014325	408422	rs542891748	0.0744387	0.0121407	8.71537e-10	0.0506429	0.0982346	1.07728	1.05195	1.10322	7.00542e-06	cis
AC034220.3	Asthma || id:ebi-a-GCST90014325	hOOHag	ebi-a-GCST90014325	408422	rs2631368	-0.0879327	0.0173221	3.84791e-07	-0.121884	-0.0539814	0.915822	0.885251	0.94745	0.00309295	cis
GSDMA	Asthma || id:ebi-a-GCST90014325	HRNqqX	ebi-a-GCST90014325	408422	rs3859191	-0.0740477	0.0080916	5.63146e-20	-0.0899072	-0.0581882	0.928627	0.914016	0.943472	4.52657e-16	cis
D2HGDH	Asthma || id:ebi-a-GCST90014325	i55HYk	ebi-a-GCST90014325	408422	rs6740752	0.104548	0.0115073	1.03292e-19	0.0819941	0.127103	1.11021	1.08545	1.13553	8.3026e-16	cis
MEI1	Asthma || id:ebi-a-GCST90014325	icwZum	ebi-a-GCST90014325	408422	rs10775759	0.068441	0.0132304	2.30333e-07	0.0425095	0.0943725	1.07084	1.04343	1.09897	0.00185142	cis
SLC9A2	Asthma || id:ebi-a-GCST90014325	IRjMbt	ebi-a-GCST90014325	408422	rs741257	0.135695	0.0255428	1.08156e-07	0.085631	0.185759	1.14533	1.0894	1.20413	0.000869358	cis
UNC13D	Asthma || id:ebi-a-GCST90014325	jMqXzM	ebi-a-GCST90014325	408422	rs7221792	0.0850523	0.0176838	1.51221e-06	0.050392	0.119713	1.08877	1.05168	1.12717	0.0121551	cis
CLEC16A	Asthma || id:ebi-a-GCST90014325	khH6IG	ebi-a-GCST90014325	408422	rs17229044	0.34617	0.041474	7.02037e-17	0.264881	0.427459	1.41364	1.30328	1.53336	5.64298e-13	cis
OIP5-AS1	Asthma || id:ebi-a-GCST90014325	lBd8QX	ebi-a-GCST90014325	408422	rs7176505	0.0891061	0.0190273	2.82629e-06	0.0518125	0.1264	1.0932	1.05318	1.13474	0.0227177	cis
TRIM47	Asthma || id:ebi-a-GCST90014325	LtqjMH	ebi-a-GCST90014325	408422	rs7222755	-0.23962	0.0472263	3.89788e-07	-0.332184	-0.147057	0.786927	0.717356	0.863245	0.00313311	cis
SLC22A5	Asthma || id:ebi-a-GCST90014325	LwhAQP	ebi-a-GCST90014325	408422	rs2631360	0.144259	0.0154475	9.75843e-21	0.113982	0.174536	1.15518	1.12073	1.19069	7.84382e-17	cis
HLA-DQB2	Asthma || id:ebi-a-GCST90014325	MUWBnN	ebi-a-GCST90014325	408422	rs4321864	0.185944	0.0221661	4.91674e-17	0.142499	0.22939	1.20435	1.15315	1.25783	3.95208e-13	cis
IL4R	Asthma || id:ebi-a-GCST90014325	mZoKEK	ebi-a-GCST90014325	408422	rs3024530	-0.458115	0.0663698	5.11084e-12	-0.5882	-0.32803	0.632475	0.555326	0.720341	4.10809e-08	cis
SCRN2	Asthma || id:ebi-a-GCST90014325	njx9Ed	ebi-a-GCST90014325	408422	rs6503875	-0.0782105	0.0172277	5.63032e-06	-0.111977	-0.0444442	0.92477	0.894065	0.956529	0.0452565	cis
SUMO2P17	Asthma || id:ebi-a-GCST90014325	nY2UpD	ebi-a-GCST90014325	408422	rs78054593	0.115893	0.0246004	2.46481e-06	0.0676762	0.16411	1.12288	1.07002	1.17834	0.0198122	cis
CEP170B	Asthma || id:ebi-a-GCST90014325	OKCy6X	ebi-a-GCST90014325	408422	rs2304758	0.166575	0.0350148	1.96219e-06	0.0979463	0.235204	1.18125	1.1029	1.26517	0.0157721	cis
PEBP1P3	Asthma || id:ebi-a-GCST90014325	P7V4p6	ebi-a-GCST90014325	408422	rs3767745	0.200849	0.0365566	3.9248e-08	0.129198	0.2725	1.22244	1.13792	1.31324	0.000315475	cis
LAYN	Asthma || id:ebi-a-GCST90014325	QlCVXw	ebi-a-GCST90014325	408422	rs11213940	0.189036	0.039399	1.60276e-06	0.111814	0.266258	1.20808	1.1183	1.30507	0.012883	cis
ADAMTSL3	Asthma || id:ebi-a-GCST90014325	qxkzNt	ebi-a-GCST90014325	408422	rs79876140	-0.215136	0.0469015	4.49713e-06	-0.307063	-0.123209	0.806432	0.735604	0.884079	0.0361479	cis
CTB-47B11.3	Asthma || id:ebi-a-GCST90014325	qxZHu8	ebi-a-GCST90014325	408422	rs10054755	0.105902	0.0196038	6.58517e-08	0.0674788	0.144326	1.11171	1.06981	1.15526	0.000529316	cis
RP11-396B14.2	Asthma || id:ebi-a-GCST90014325	raT4g4	ebi-a-GCST90014325	408422	rs2241099	0.330239	0.0311807	3.27534e-26	0.269125	0.391354	1.3913	1.30882	1.47898	2.63272e-22	cis
HSD17B6	Asthma || id:ebi-a-GCST90014325	Rg60af	ebi-a-GCST90014325	408422	rs7295197	0.309779	0.051667	2.02616e-09	0.208512	0.411047	1.36312	1.23184	1.5084	1.62863e-05	cis
HLA-DQB1-AS1	Asthma || id:ebi-a-GCST90014325	Rus3We	ebi-a-GCST90014325	408422	rs9273841	-0.170476	0.018421	2.15371e-20	-0.206581	-0.134371	0.843263	0.81336	0.874266	1.73115e-16	cis
FCER1G	Asthma || id:ebi-a-GCST90014325	SrTzQd	ebi-a-GCST90014325	408422	rs2070901	0.254145	0.0506762	5.30135e-07	0.15482	0.35347	1.28936	1.16745	1.424	0.00426123	cis
HLA-DRB1	Asthma || id:ebi-a-GCST90014325	sywyUi	ebi-a-GCST90014325	408422	rs28366316	-0.230452	0.0207181	9.67265e-29	-0.271059	-0.189844	0.794175	0.762571	0.827088	7.77487e-25	cis
DEF6	Asthma || id:ebi-a-GCST90014325	T6Lbi9	ebi-a-GCST90014325	408422	rs3777742	-0.288312	0.062853	4.49478e-06	-0.411504	-0.16512	0.749528	0.662653	0.847792	0.036129	cis
AC007278.3	Asthma || id:ebi-a-GCST90014325	TabKvH	ebi-a-GCST90014325	408422	rs13021177	-0.181639	0.0174995	3.06872e-25	-0.215938	-0.14734	0.833902	0.805785	0.863	2.46663e-21	cis
WDR36	Asthma || id:ebi-a-GCST90014325	TRyVfn	ebi-a-GCST90014325	408422	rs72776797	-0.359922	0.0499151	5.56759e-13	-0.457755	-0.262088	0.697731	0.632702	0.769443	4.47523e-09	cis
RP11-850A17.1	Asthma || id:ebi-a-GCST90014325	tyaRVz	ebi-a-GCST90014325	408422	rs3730714	0.152666	0.0326455	2.91833e-06	0.0886809	0.216651	1.16494	1.09273	1.24191	0.0234576	cis
RP11-458J1.1	Asthma || id:ebi-a-GCST90014325	U6S9dR	ebi-a-GCST90014325	408422	rs7209467	0.232931	0.0431884	6.91542e-08	0.148281	0.31758	1.26229	1.15984	1.3738	0.000555861	cis
ADAM19	Asthma || id:ebi-a-GCST90014325	V0ahe4	ebi-a-GCST90014325	408422	rs11134789	0.152163	0.0314809	1.3416e-06	0.0904601	0.213865	1.16435	1.09468	1.23846	0.0107838	cis
CTC-463A16.1	Asthma || id:ebi-a-GCST90014325	vbdD3I	ebi-a-GCST90014325	408422	rs6890366	0.135077	0.0275148	9.14314e-07	0.0811477	0.189006	1.14462	1.08453	1.20805	0.00734925	cis
RIC1	Asthma || id:ebi-a-GCST90014325	vKZDJy	ebi-a-GCST90014325	408422	rs2381382	0.321357	0.0611164	1.45547e-07	0.201569	0.441145	1.379	1.22332	1.55449	0.0011699	cis
CTD-3203P2.1	Asthma || id:ebi-a-GCST90014325	VT90Am	ebi-a-GCST90014325	408422	rs9788909	-0.173701	0.0277171	3.6824e-10	-0.228026	-0.119375	0.840548	0.796103	0.887475	2.95991e-06	cis
ORMDL3	Asthma || id:ebi-a-GCST90014325	W36RVw	ebi-a-GCST90014325	408422	rs2290400	0.400234	0.0256792	9.07943e-55	0.349902	0.450565	1.49217	1.41893	1.5692	7.29805e-51	cis
TSLP	Asthma || id:ebi-a-GCST90014325	w84Z3F	ebi-a-GCST90014325	408422	rs3806933	0.341816	0.0429542	1.75288e-15	0.257626	0.426006	1.4075	1.29385	1.53113	1.40897e-11	cis
RNF39	Asthma || id:ebi-a-GCST90014325	WtUYvJ	ebi-a-GCST90014325	408422	rs9393989	-0.219262	0.0456001	1.52175e-06	-0.308638	-0.129885	0.803112	0.734447	0.878196	0.0122318	cis
ZNF322	Asthma || id:ebi-a-GCST90014325	wYe8QU	ebi-a-GCST90014325	408422	rs2451742	0.0711524	0.0143753	7.43509e-07	0.0429769	0.0993279	1.07374	1.04391	1.10443	0.00597632	cis
FAM114A1	Asthma || id:ebi-a-GCST90014325	xaUNgw	ebi-a-GCST90014325	408422	rs73236649	-0.265515	0.042037	2.68031e-10	-0.347907	-0.183122	0.766811	0.706164	0.832666	2.15443e-06	cis
POLI	Asthma || id:ebi-a-GCST90014325	XEkWSH	ebi-a-GCST90014325	408422	rs2276182	0.066895	0.0143247	3.01353e-06	0.0388185	0.0949715	1.06918	1.03958	1.09963	0.0242227	cis
KIF3A	Asthma || id:ebi-a-GCST90014325	xiwa6a	ebi-a-GCST90014325	408422	rs2277065	-0.26381	0.0478304	3.47732e-08	-0.357557	-0.170062	0.76812	0.699383	0.843612	0.000279507	cis
HLA-DQB1	Asthma || id:ebi-a-GCST90014325	Yauln3	ebi-a-GCST90014325	408422	rs9274639	-0.126158	0.0111665	1.3446e-29	-0.148044	-0.104271	0.881476	0.862393	0.900981	1.08079e-25	cis
C5orf56	Asthma || id:ebi-a-GCST90014325	Z8Z58s	ebi-a-GCST90014325	408422	rs10213701	-0.337365	0.0542689	5.08247e-10	-0.443732	-0.230998	0.713649	0.641638	0.793741	4.08529e-06	cis
ACO2	Asthma || id:ebi-a-GCST90014325	ZfF1QV	ebi-a-GCST90014325	408422	rs6002379	0.222064	0.0398882	2.58947e-08	0.143883	0.300245	1.24865	1.15475	1.35019	0.000208141	cis
MED24	Asthma || id:ebi-a-GCST90014325	ZWcPA2	ebi-a-GCST90014325	408422	rs4795419	-0.203993	0.025063	3.97852e-16	-0.253117	-0.15487	0.815468	0.776377	0.856527	3.19793e-12	cis
FADS1	Asthma || id:ebi-a-GCST90014325	ZyJ9Pg	ebi-a-GCST90014325	408422	rs174549	0.312798	0.0487131	1.35177e-10	0.217321	0.408276	1.36725	1.24274	1.50422	1.08655e-06	cis
