# Supplementary material for: Unspecified asthma, childhood-onset, and adult-onset asthma have different causal genes: a Mendelian randomization analysis
Source: Front Immunol. 2024 Nov 19;15:1412032. doi: 10.3389/fimmu.2024.1412032 (PMC11611866; doi:10.3389/fimmu.2024.1412032)
Supplement: Supplementary file 3 [file Table2.xlsx]

## Sheet: Supplementary Data 2
Supplementary Data 2. Genes causally associated wih unspecified asthma in the Blood GRN identified using Mendelian randomisation (Wald ratio method and inverse variance weighted).
exposure	outcome	id.exposure	id.outcome	samplesize	SNP	b	se	p	lo_ci	up_ci	or	or_lci95	or_uci95	adj_pval	interaction
IKZF3	Asthma || id:ebi-a-GCST90014325	048CkP	ebi-a-GCST90014325	408422	rs907091	-1.07018	0.0720893	7.48158e-50	-1.21147	-0.92888	0.342948	0.297759	0.394996	5.89998e-46	cis
HLA-DQB1-AS1	Asthma || id:ebi-a-GCST90014325	1vuWpD	ebi-a-GCST90014325	408422	rs9274639	-0.217057	0.0192122	1.3446e-29	-0.254712	-0.179401	0.804884	0.775139	0.835771	1.06035e-25	cis
PGAP3	Asthma || id:ebi-a-GCST90014325	2FAHqZ	ebi-a-GCST90014325	408422	rs407307	0.885145	0.0816779	2.29838e-27	0.725057	1.04523	2.42334	2.06485	2.84406	1.8125e-23	cis
DEF6	Asthma || id:ebi-a-GCST90014325	4GCth8	ebi-a-GCST90014325	408422	rs9366882	0.134421	0.0272472	8.08195e-07	0.0810162	0.187825	1.14387	1.08439	1.20662	0.00637343	cis
SLC22A4	Asthma || id:ebi-a-GCST90014325	4mCJrC	ebi-a-GCST90014325	408422	rs17622208	0.747153	0.0819181	7.462e-20	0.586594	0.907713	2.11098	1.79785	2.47865	5.88453e-16	cis
CD70	Asthma || id:ebi-a-GCST90014325	5zMK7k	ebi-a-GCST90014325	408422	rs2029745	-0.262342	0.0538756	1.11938e-06	-0.367938	-0.156746	0.769248	0.69216	0.854922	0.00882745	cis
ING5	Asthma || id:ebi-a-GCST90014325	649qJG	ebi-a-GCST90014325	408422	rs75921536	-0.126829	0.0275013	3.99295e-06	-0.180731	-0.0729264	0.880884	0.83466	0.929669	0.0314884	cis
AHI1	Asthma || id:ebi-a-GCST90014325	6SSifZ	ebi-a-GCST90014325	408422	rs13197384	-0.0776769	0.0153253	4.0085e-07	-0.107714	-0.0476394	0.925263	0.897884	0.953478	0.0031611	cis
POLI	Asthma || id:ebi-a-GCST90014325	93GAz3	ebi-a-GCST90014325	408422	rs3730714	0.147539	0.0315491	2.91833e-06	0.0857027	0.209375	1.15898	1.08948	1.23291	0.023014	cis
ZNF322	Asthma || id:ebi-a-GCST90014325	9Z4Pgs	ebi-a-GCST90014325	408422	rs3999476	0.124131	0.0250858	7.48767e-07	0.0749631	0.173299	1.13216	1.07784	1.18922	0.00590477	cis
ARFRP1	Asthma || id:ebi-a-GCST90014325	aH9tjk	ebi-a-GCST90014325	408422	rs6062498	0.230823	0.0479834	1.50566e-06	0.136776	0.32487	1.25964	1.14657	1.38385	0.0118737	cis
UNK	Asthma || id:ebi-a-GCST90014325	AmwMHT	ebi-a-GCST90014325	408422	rs67740167	-0.307515	0.0671174	4.61091e-06	-0.439065	-0.175965	0.735272	0.644639	0.838647	0.0363617	cis
HLA-DRB1	Asthma || id:ebi-a-GCST90014325	bYV8TP	ebi-a-GCST90014325	408422	rs200951960	-0.442532	0.0444896	2.60275e-23	-0.529731	-0.355332	0.642408	0.588763	0.700941	2.05253e-19	cis
CTD-3203P2.1	Asthma || id:ebi-a-GCST90014325	CtdM4j	ebi-a-GCST90014325	408422	rs7192633	-0.197696	0.0329461	1.96625e-09	-0.26227	-0.133121	0.82062	0.769303	0.875359	1.55059e-05	cis
HOXB3	Asthma || id:ebi-a-GCST90014325	cUVsZ7	ebi-a-GCST90014325	408422	rs72829824	0.111094	0.0229656	1.31538e-06	0.0660816	0.156107	1.1175	1.06831	1.16895	0.0103731	cis
HLA-DQB2	Asthma || id:ebi-a-GCST90014325	d74rUz	ebi-a-GCST90014325	408422	rs9273013	0.132203	0.00945304	1.91801e-44	0.113675	0.150731	1.14134	1.12039	1.16268	1.51254e-40	cis
PMM1	Asthma || id:ebi-a-GCST90014325	dBqbmb	ebi-a-GCST90014325	408422	rs132781	-0.166557	0.0335336	6.80412e-07	-0.232283	-0.100831	0.846575	0.792722	0.904086	0.00536573	cis
AC007278.3	Asthma || id:ebi-a-GCST90014325	e0hXAm	ebi-a-GCST90014325	408422	rs13021177	-0.168316	0.016216	3.06872e-25	-0.2001	-0.136533	0.845086	0.818649	0.872377	2.41999e-21	cis
GSDMB	Asthma || id:ebi-a-GCST90014325	Er72eF	ebi-a-GCST90014325	408422	rs8067378	0.288197	0.0190065	6.21075e-52	0.250945	0.32545	1.33402	1.28524	1.38465	4.8978e-48	cis
RP11-458J1.1	Asthma || id:ebi-a-GCST90014325	EYPLar	ebi-a-GCST90014325	408422	rs2462964	0.194703	0.0342622	1.32572e-08	0.127549	0.261857	1.21495	1.13604	1.29934	0.000104546	cis
ATF2	Asthma || id:ebi-a-GCST90014325	fXSQpX	ebi-a-GCST90014325	408422	rs10167431	-1.01545	0.106239	1.19871e-21	-1.22368	-0.807224	0.362238	0.294145	0.446095	9.45303e-18	trans-intra
SIK2	Asthma || id:ebi-a-GCST90014325	GIaHW4	ebi-a-GCST90014325	408422	rs527078	-0.216007	0.0411444	1.52128e-07	-0.29665	-0.135364	0.80573	0.743304	0.873398	0.00119968	cis
RERE	Asthma || id:ebi-a-GCST90014325	gniLyk	ebi-a-GCST90014325	408422	rs301802	-0.18016	0.0312243	7.93328e-09	-0.24136	-0.118961	0.835136	0.785559	0.887843	6.25619e-05	cis
IL4R	Asthma || id:ebi-a-GCST90014325	Gtakm6	ebi-a-GCST90014325	408422	rs8060025	-0.196275	0.0376855	1.90637e-07	-0.270139	-0.122412	0.821786	0.763274	0.884784	0.00150337	cis
RP11-554I8.1	Asthma || id:ebi-a-GCST90014325	H50MYj	ebi-a-GCST90014325	408422	rs61841332	0.150075	0.0262414	1.07158e-08	0.0986413	0.201508	1.16192	1.10367	1.22325	8.45051e-05	cis
TEF	Asthma || id:ebi-a-GCST90014325	Hief3K	ebi-a-GCST90014325	408422	rs2234059	0.0852546	0.0180437	2.30237e-06	0.0498889	0.12062	1.08899	1.05115	1.1282	0.0181565	cis
RTF1	Asthma || id:ebi-a-GCST90014325	hN8aa3	ebi-a-GCST90014325	408422	rs9302109	0.225176	0.0494878	5.36124e-06	0.12818	0.322172	1.25254	1.13676	1.38012	0.0422787	cis
AC116366.6	Asthma || id:ebi-a-GCST90014325	hofYXF	ebi-a-GCST90014325	408422	rs2548997	-0.156496	0.0256866	1.11151e-09	-0.206842	-0.10615	0.855135	0.813148	0.899289	8.76535e-06	cis
PEBP1P3	Asthma || id:ebi-a-GCST90014325	hxdyS8	ebi-a-GCST90014325	408422	rs17669032	0.161221	0.0288377	2.26236e-08	0.104699	0.217743	1.17494	1.11038	1.24327	0.00017841	cis
EEFSEC	Asthma || id:ebi-a-GCST90014325	ifM9zP	ebi-a-GCST90014325	408422	rs7632756	0.285614	0.0585582	1.07475e-06	0.17084	0.400388	1.33058	1.1863	1.4924	0.00847552	cis
SLC25A46	Asthma || id:ebi-a-GCST90014325	JLFAJY	ebi-a-GCST90014325	408422	rs76858845	-0.323155	0.060717	1.02459e-07	-0.44216	-0.204149	0.723862	0.642647	0.815341	0.000807991	cis
KIF3A	Asthma || id:ebi-a-GCST90014325	js4Di9	ebi-a-GCST90014325	408422	rs3798132	-0.384952	0.0559347	5.89474e-12	-0.494584	-0.27532	0.680483	0.609825	0.759329	4.64859e-08	cis
FAM183DP	Asthma || id:ebi-a-GCST90014325	k9lx2C	ebi-a-GCST90014325	408422	rs13019081	-0.694214	0.0538295	4.7086e-38	-0.79972	-0.588708	0.499467	0.449455	0.555044	3.7132e-34	cis
TRIM26	Asthma || id:ebi-a-GCST90014325	kFfj0d	ebi-a-GCST90014325	408422	rs929156	0.381536	0.0772383	7.82315e-07	0.230149	0.532924	1.46453	1.25879	1.70391	0.00616934	cis
LIME1	Asthma || id:ebi-a-GCST90014325	M3mJjx	ebi-a-GCST90014325	408422	rs4809330	-0.371102	0.0787874	2.47511e-06	-0.525525	-0.216679	0.689974	0.591245	0.805189	0.0195187	cis
RP3-395M20.8	Asthma || id:ebi-a-GCST90014325	mgXsOH	ebi-a-GCST90014325	408422	rs734999	0.152416	0.0308139	7.56218e-07	0.0920208	0.212811	1.16464	1.09639	1.23715	0.00596354	cis
CD247	Asthma || id:ebi-a-GCST90014325	mnZVZZ	ebi-a-GCST90014325	408422	rs7523907	-0.625734	0.116709	8.25443e-08	-0.854485	-0.396984	0.534869	0.425502	0.672345	0.000650944	cis
FLJ21408	Asthma || id:ebi-a-GCST90014325	NHrwM6	ebi-a-GCST90014325	408422	rs71388093	-0.395872	0.0534246	1.26365e-13	-0.500584	-0.29116	0.673093	0.606176	0.747396	9.96516e-10	cis
AC034220.3	Asthma || id:ebi-a-GCST90014325	NjVyw2	ebi-a-GCST90014325	408422	rs272877	-0.116711	0.0231367	4.54945e-07	-0.162059	-0.0713628	0.889843	0.850391	0.931124	0.00358769	cis
CDC42SE2	Asthma || id:ebi-a-GCST90014325	nmqLKH	ebi-a-GCST90014325	408422	rs247001	-0.575329	0.102489	1.9819e-08	-0.776207	-0.37445	0.56252	0.460148	0.687667	0.000156292	cis
ADAM19	Asthma || id:ebi-a-GCST90014325	NpTxiP	ebi-a-GCST90014325	408422	rs10476050	0.257208	0.0469964	4.42628e-08	0.165095	0.349321	1.29331	1.17951	1.4181	0.000349056	cis
HOXB4	Asthma || id:ebi-a-GCST90014325	oF7YmA	ebi-a-GCST90014325	408422	rs11869101	0.158403	0.0322878	9.29758e-07	0.0951184	0.221687	1.17164	1.09979	1.24818	0.00733207	cis
UNC13D	Asthma || id:ebi-a-GCST90014325	QFe1iY	ebi-a-GCST90014325	408422	rs9903200	-0.312955	0.0626072	5.77171e-07	-0.435665	-0.190245	0.731283	0.646834	0.826757	0.00455157	cis
P4HA2	Asthma || id:ebi-a-GCST90014325	qY5vVC	ebi-a-GCST90014325	408422	rs157572	-0.274764	0.0444174	6.17285e-10	-0.361822	-0.187706	0.759751	0.696406	0.828858	4.86791e-06	cis
GPR18	Asthma || id:ebi-a-GCST90014325	rvJa9B	ebi-a-GCST90014325	408422	rs3887082	-0.430357	0.0583323	1.61059e-13	-0.544689	-0.316026	0.650277	0.580022	0.72904	1.27011e-09	cis
FAM114A1	Asthma || id:ebi-a-GCST90014325	s7okDD	ebi-a-GCST90014325	408422	rs6848423	-0.224907	0.0364901	7.11583e-10	-0.296427	-0.153386	0.798591	0.74347	0.857799	5.61154e-06	cis
GNGT2	Asthma || id:ebi-a-GCST90014325	s9vFhl	ebi-a-GCST90014325	408422	rs55634267	0.263069	0.0570897	4.06573e-06	0.151173	0.374965	1.30092	1.1632	1.45494	0.0320623	cis
SCRN2	Asthma || id:ebi-a-GCST90014325	Taci1M	ebi-a-GCST90014325	408422	rs6503875	-0.0994992	0.021917	5.63032e-06	-0.142457	-0.0565419	0.905291	0.867225	0.945027	0.0444007	cis
C5orf56	Asthma || id:ebi-a-GCST90014325	TLkLbZ	ebi-a-GCST90014325	408422	rs2706386	-0.25323	0.0419643	1.59538e-09	-0.33548	-0.17098	0.776289	0.714995	0.842838	1.25811e-05	cis
AC073072.5	Asthma || id:ebi-a-GCST90014325	TUm2Kn	ebi-a-GCST90014325	408422	rs2069832	-0.195701	0.0348917	2.03702e-08	-0.264089	-0.127314	0.822258	0.767905	0.880457	0.000160639	cis
FCER1G	Asthma || id:ebi-a-GCST90014325	VqlLKx	ebi-a-GCST90014325	408422	rs2070901	0.203205	0.0405189	5.30135e-07	0.123788	0.282622	1.22532	1.13178	1.3266	0.00418065	cis
PRKCQ-AS1	Asthma || id:ebi-a-GCST90014325	W6pwFP	ebi-a-GCST90014325	408422	rs41284471	-0.192533	0.0333671	7.91947e-09	-0.257933	-0.127134	0.824867	0.772647	0.880616	6.24529e-05	cis
TLR10	Asthma || id:ebi-a-GCST90014325	Wdf81x	ebi-a-GCST90014325	408422	rs56357984	0.663457	0.0980356	1.31018e-11	0.471307	0.855607	1.94149	1.60209	2.3528	1.03321e-07	cis
MED24	Asthma || id:ebi-a-GCST90014325	wZmfW5	ebi-a-GCST90014325	408422	rs3213762	-0.396264	0.0494909	1.17725e-15	-0.493266	-0.299262	0.672829	0.610629	0.741365	9.28379e-12	cis
CASC3	Asthma || id:ebi-a-GCST90014325	x1Z8JV	ebi-a-GCST90014325	408422	rs3884477	0.680692	0.086676	4.05272e-15	0.510807	0.850577	1.97524	1.66664	2.341	3.19598e-11	cis
TNFRSF14	Asthma || id:ebi-a-GCST90014325	xwWiaa	ebi-a-GCST90014325	408422	rs4870	-0.384869	0.081575	2.382e-06	-0.544756	-0.224982	0.68054	0.579983	0.798531	0.0187845	cis
NDFIP1	Asthma || id:ebi-a-GCST90014325	XxFCbf	ebi-a-GCST90014325	408422	rs3765011	0.349857	0.0507026	5.19321e-12	0.25048	0.449234	1.41887	1.28464	1.56711	4.09536e-08	cis
EFEMP2	Asthma || id:ebi-a-GCST90014325	y789PG	ebi-a-GCST90014325	408422	rs78163657	-0.162382	0.0275028	3.54381e-09	-0.216287	-0.108476	0.850117	0.805504	0.8972	2.79465e-05	cis
OIP5-AS1	Asthma || id:ebi-a-GCST90014325	y7SaC6	ebi-a-GCST90014325	408422	rs11633799	-0.309204	0.0667027	3.55981e-06	-0.439941	-0.178467	0.734031	0.644074	0.836552	0.0280726	cis
ORMDL3	Asthma || id:ebi-a-GCST90014325	yhH0A4	ebi-a-GCST90014325	408422	rs8067378	0.256097	0.0168895	6.21075e-52	0.222993	0.2892	1.29188	1.24981	1.33536	4.8978e-48	cis
RP5-1115A15.1	Asthma || id:ebi-a-GCST90014325	ysjomk	ebi-a-GCST90014325	408422	rs301799	0.390975	0.06876	1.29986e-08	0.256205	0.525744	1.47842	1.29202	1.69172	0.000102507	cis
RABL3	Asthma || id:ebi-a-GCST90014325	ZHuhdx	ebi-a-GCST90014325	408422	rs61044849	0.310421	0.0616593	4.7922e-07	0.189568	0.431273	1.364	1.20873	1.53922	0.00377913	trans-intra
CEP170B	Asthma || id:ebi-a-GCST90014325	zm3eG3	ebi-a-GCST90014325	408422	rs11844343	0.0880103	0.0193591	5.46213e-06	0.0500665	0.125954	1.092	1.05134	1.13423	0.0430744	cis
CCZ1B	Asthma || id:ebi-a-GCST90014325	8B1T4h	ebi-a-GCST90014325	408422	All - Inverse variance weighted	-0.038728	0.00946768	4.30362e-05	-0.0572846	-0.0201713	0.962012	0.944325	0.980031	0.0365377	cis
HLA-DQB1	Asthma || id:ebi-a-GCST90014325	dFqDBR	ebi-a-GCST90014325	408422	All - Inverse variance weighted	-0.160699	0.0116422	2.43745e-43	-0.183518	-0.137881	0.851548	0.832337	0.871203	2.0694e-40	rs9274510:cis;rs9267123:trans-intra
HLA-DQA1	Asthma || id:ebi-a-GCST90014325	Sc3Spu	ebi-a-GCST90014325	408422	All - Inverse variance weighted	-0.349721	0.0237653	5.11638e-49	-0.396301	-0.303141	0.704884	0.672804	0.738495	4.3438e-46	cis
MEI1	Asthma || id:ebi-a-GCST90014325	WtHot1	ebi-a-GCST90014325	408422	All - Inverse variance weighted	0.0728492	0.013324	4.56419e-08	0.0467341	0.0989644	1.07557	1.04784	1.10403	3.87499e-05	cis
MRPL10	Asthma || id:ebi-a-GCST90014325	XM0ljO	ebi-a-GCST90014325	408422	All - Inverse variance weighted	0.202576	0.0467369	1.46171e-05	0.110971	0.29418	1.22455	1.11736	1.34203	0.0124099	cis
